# Supplementary material for: Musculo-skeletal phenotype of Costello syndrome and cardio-facio-cutaneous syndrome: insights on the functional assessment status
Source: Orphanet J Rare Dis. 2021 Jan 22;16:43. doi: 10.1186/s13023-021-01674-y (PMC7821553; doi:10.1186/s13023-021-01674-y)
Supplement: Supplementary file 1 — Additional file 1: Table S1. Musculo-skeletal items evaluated in our sample. [file 13023_2021_1674_MOESM1_ESM.xlsx]

## Sheet: Foglio1
Table 1 supplementary material: Musculo-skeletal items evaluated in our sample
	CS N=17 (%)	HRAS Gly12Ser (N=14)	HRAS Gly12Ala (N=1)	HRAS Gly13Cys (N=2)	CFCS N=17 (%)	BRAF all variants (N=13)	MAP1K 1/2 all variants (N=4)
Craniostenosis	2 (12)	1 (7)	1 (100)	0 (0)	3 (18)	1 (8)	2 (50)
Pterigium colli	0 (0)	0 (0)	0 (0)	0 (0)	6 (35)	5 (38)	1 (25)
Malocclusion	7 (41)	6 (43)	1 (100)	0 (0)	5 (29)	4 (31)	1 (25)
Stiff neck	0 (0)	0 (0)	0 (0)	0 (0)	1 (6)	1 (8)	0 (0)
Pectus excavatum	2 (12)	2 (14)	0 (0)	0 (0)	6 (35)	3 (23)	3 (75)
Pectus carinatum	6 (35)	6 (43)	0 (0)	0 (0)	3 (18)	3 (23)	0 (0)
Scoliotic attitude	4 (24)	3 (21)	0 (0)	1 (50)	6 (35)	5 (38)	1 (25)
Scoliosis	5 (29)	5 (36)	0 (0)	0 (0)	6 (35)	4 (31)	2 (50)
Dorsal hyperkyphotic attitude	0 (0)	0 (0)	0 (0)	0 (0)	0 (0)	0 (0)	0 (0)
Dorsal hyperkiphosis	3 (18)	2 (14)	0 (0)	1 (50)	3 (18)	3 (23)	0 (0)
Lumbar hyperlordotic attitude	1 (6)	0 (0)	0 (0)	1 (50)	1 (6)	0 (0)	1 (25)
Lumbar hyperlordosis	1 (6)	1 (7)	0 (0)	0 (0)	1 (6)	1 (8)	0 (0)
Stiff back	3 (18)	2 (14)	0 (0)	1 (50)	3 (18)	3 (23)	0 (0)
Hypermetria RUL	0 (0)	0 (0)	0 (0)	0 (0)	0 (0)	0 (0)	0 (0)
Hypometria RUL	0 (0)	0 (0)	0 (0)	0 (0)	0 (0)	0 (0)	0 (0)
Hypertrophy RUL	0 (0)	0 (0)	0 (0)	0 (0)	0 (0)	0 (0)	0 (0)
Hypotrophy RUL	6 (35)	5 (36)	1 (100)	0 (0)	10 (59)	6 (46)	4 (100)
Intrarotated adduced shoulder RUL	0 (0)	0 (0)	0 (0)	0 (0)	0 (0)	0 (0)	0 (0)
Elbow contracture RUL	9 (53)	8 (57)	0 (0)	1 (50)	6 (35)	4 (31)	2 (50)
Recurved elbow RUL	0 (0)	0 (0)	0 (0)	0 (0)	0 (0)	0 (0)	0 (0)
Cubitus valgus RUL	6 (35)	4 (29)	0 (0)	2 (100)	4 (24)	3 (23)	1 (25)
Cubitus varus RUL	0 (0)	0 (0)	0 (0)	0 (0)	0 (0)	0 (0)	0 (0)
Wrist contracture RUL	1 (6)	1 (7)	0 (0)	0 (0)	1 (6)	0 (0)	1 (25)
Claw hand RUL	0 (0)	0 (0)	0 (0)	0 (0)	1 (6)	0 (0)	1 (25)
Clino-/Syn-/Campto-dactyly RUL	0 (0)	0 (0)	0 (0)	0 (0)	0 (0)	0 (0)	0 (0)
Fingers' ulnar deviation RUL	14 (82)	13 (93)	1 (100)	0 (0)	7 (41)	3 (23)	4 (100)
Fingers' radial deviation RUL	0 (0)	0 (0)	0 (0)	0 (0)	1 (6)	1 (8)	0 (0)
Hypermetria LUL	0 (0)	0 (0)	0 (0)	0 (0)	0 (0)	0 (0)	0 (0)
Hypometria LUL	0 (0)	0 (0)	0 (0)	0 (0)	0 (0)	0 (0)	0 (0)
Hypertrophy LUL	0 (0)	0 (0)	0 (0)	0 (0)	0 (0)	0 (0)	0 (0)
Hypotrophy LUL	5 (29)	4 (29)	1 (100)	0 (0)	10 (59)	6 (46)	4 (100)
Intrarotated adduced shoulder LUL	0 (0)	0 (0)	0 (0)	0 (0)	0 (0)	0 (0)	0 (0)
Elbow contracture LUL	8 (47)	7 (50)	0 (0)	1 (50)	6 (35)	4 (31)	2 (50)
Recurved elbow LUL	0 (0)	0 (0)	0 (0)	0 (0)	0 (0)	0 (0)	0 (0)
Cubitus valgus LUL	6 (35)	4 (29)	0 (0)	2 (100)	4 (24)	3 (23)	1 (25)
Cubitus varus LUL	0 (0)	0 (0)	0 (0)	0 (0)	0 (0)	0 (0)	0 (0)
Wrist contracture LUL	1 (6)	1 (7)	0 (0)	0 (0)	1 (6)	0 (0)	1 (25)
Claw hand LUL	0 (0)	0 (0)	0 (0)	0 (0)	1 (6)	0 (0)	1 (25)
Clino-/Syn-/Campto-dactyly LUL	0 (0)	0 (0)	0 (0)	0 (0)	0 (0)	0 (0)	0 (0)
Fingers' ulnar deviation LUL	14 (82)	13 (93)	1 (100)	0 (0)	7 (41)	3 (23)	4 (100)
Fingers' radial deviation LUL	0 (0)	0 (0)	0 (0)	0 (0)	1 (6)	1 (8)	0 (0)
Hypermetria RLL	0 (0)	0 (0)	0 (0)	0 (0)	0 (0)	0 (0)	0 (0)
Hypometria RLL	4 (24)	3 (21)	1 (100)	0 (0)	2 (12)	2 (15)	0 (0)
Hypertrophy RLL	0 (0)	0 (0)	0 (0)	0 (0)	0 (0)	0 (0)	0 (0)
Hypotrophy RLL	6 (35)	5 (36)	1 (100)	0 (0)	10 (59)	6 (46)	4 (100)
Coxa valga subluxans RLL*	8 (89)	7 (87)	1 (100)	-	3 (27)	3 (33)	0 (0)
Adduced hip RLL	2 (12)	1 (7)	0 (0)	1 (50)	3 (18)	1 (8)	2 (50)
Hip contractures RLL	2 (12)	2 (14)	0 (0)	0 (0)	5 (29)	2 (15)	3 (75)
Genu valgum RLL	5 (29)	5 (36)	0 (0)	0 (0)	3 (18)	1 (8)	2 (50)
Genu varum RLL	0 (0)	0 (0)	0 (0)	0 (0)	2 (12)	1 (8)	1 (25)
Knee contracture RLL	3 (18)	3 (21)	0 (0)	0 (0)	6 (35)	4 (31)	2 (50)
Recurved knee RLL	0 (0)	0 (0)	0 (0)	0 (0)	0 (0)	0 (0)	0 (0)
Claw foot RLL	1 (6)	1 (7)	0 (0)	0 (0)	0 (0)	0 (0)	0 (0)
Foot heelcord contracture RLL	2 (12)	1 (7)	1 (100)	0 (0)	3 (18)	3 (23)	0 (0)
Equinovarus foot RLL	0 (0)	0 (0)	0 (0)	0 (0)	1 (6)	1 (8)	0 (0)
Equinovarus supinatum foot RLL	0 (0)	0 (0)	0 (0)	0 (0)	1 (6)	1 (8)	0 (0)
Pes talus RLL	0 (0)	0 (0)	0 (0)	0 (0)	0 (0)	0 (0)	0 (0)
Pes cavus RLL	5 (29)	4 (29)	0 (0)	1 (50)	1 (6)	0 (0)	1 (25)
Pes planus RLL	6 (35)	5 (36)	1 (100)	0 (0)	6 (35)	4 (31)	2 (50)
Pes valgus RLL	4 (24)	4 (29)	0 (0)	0 (0)	9 (53)	6 (46)	3 (75)
Metatarsus varus RLL	8 (47)	7 (50)	0 (0)	1 (50)	6 (35)	4 (31)	2 (50)
Hallux valgus RLL	4 (24)	4 (29)	0 (0)	0 (0)	2 (12)	1 (8)	1 (25)
Clino-/Syn-/Campto-dactyly RLL	6 (35)	6 (43)	0 (0)	0 (0)	4 (24)	3 (23)	1 (25)
Hypermetria LLL	0 (0)	0 (0)	0 (0)	0 (0)	0 (0)	0 (0)	0 (0)
Hypometria LLL	3 (18)	2 (14)	0 (0)	1 (50)	2 (12)	2 (15)	0 (0)
Hypertrophy LLL	0 (0)	0 (0)	0 (0)	0 (0)	0 (0)	0 (0)	0 (0)
Hypotrophy LLL	6 (35)	5 (36)	1 (100)	0 (0)	10 (59)	6 (46)	4 (100)
Coxa valga subluxans LLL*	8 (89)	7 (87)	1 (100)	-	3 (27)	3 (33)	0 (0)
Adduced hip LLL	3 (18)	2 (14)	0 (0)	1 (50)	3 (18)	1 (8)	2 (50)
Hip contractures LLL	1 (6)	1 (7)	0 (0)	0 (0)	5 (29)	2 (15)	3 (75)
Genu valgum LLL	5 (29)	5 (36)	0 (0)	0 (0)	3 (18)	1 (8)	2 (50)
Genu varum LLL	0 (0)	0 (0)	0 (0)	0 (0)	2 (12)	1 (8)	1 (25)
Knee contracture LLL	2 (12)	2 (14)	0 (0)	0 (0)	6 (35)	4 (31)	2 (50)
Recurved knee LLL	0 (0)	0 (0)	0 (0)	0 (0)	0 (0)	0 (0)	0 (0)
Claw foot LLL	1 (6)	1 (7)	0 (0)	0 (0)	0 (0)	0 (0)	0 (0)
Foot heelcord contracture LLL	2 (12)	1 (7)	1 (100)	0 (0)	3 (18)	3 (23)	0 (0)
Equinovarus foot LLL	0 (0)	0 (0)	0 (0)	0 (0)	1 (6)	1 (8)	0 (0)
Equinovarus supinatum foot LLL	0 (0)	0 (0)	0 (0)	0 (0)	0 (0)	0 (0)	0 (0)
Pes talus LLL	0 (0)	0 (0)	0 (0)	0 (0)	0 (0)	0 (0)	0 (0)
Pes cavus LLL	4 (24)	3 (21)	0 (0)	1 (50)	1 (6)	0 (0)	1 (25)
Pes planus LLL	6 (35)	5 (36)	1 (100)	0 (0)	6 (35)	4 (31)	2 (50)
Pes valgus LLL	4 (24)	4 (29)	0 (0)	0 (0)	9 (53)	6 (46)	3 (75)
Metatarsus varus LLL	8 (47)	7 (50)	0 (0)	1 (50)	6 (35)	4 (31)	2 (50)
Hallux valgus LLL	4 (24)	4 (29)	0 (0)	0 (0)	2 (12)	1 (8)	1 (25)
Clino-/Syn-/Campto-dactyly LLL	4 (24)	4 (29)	0 (0)	0 (0)	5 (29)	4 (31)	1 (25)
Floppy infant	0 (0)	0 (0)	0 (0)	0 (0)	0 (0)	0 (0)	0 (0)
Trendelenburg	0 (0)	0 (0)	0 (0)	0 (0)	0 (0)	0 (0)	0 (0)
Lameness	0 (0)	0 (0)	0 (0)	0 (0)	0 (0)	0 (0)	0 (0)
Joint Laxity	7 (41)	5 (36)	1 (100)	1 (50)	5 (29)	4 (31)	1 (25)
Autonomous deambulation	17 (100)	14 (100)	1 (100)	2 (100)	11 (65)	10 (77)	1 (25)
Physical therapy	5 (29)	4 (29)	1 (100)	0 (0)	10 (59)	8 (62)	2 (50)
Speech therapy	5 (29)	4 (29)	1 (100)	0 (0)	12 (71)	10 (77)	2 (50)
Physical therapy	4 (24)	3 (21)	1 (100)	0 (0)	13 (76)	9 (69)	4 (100)
Orthopedic insole	8 (47)	8 (57)	0 (0)	0 (0)	8 (47)	6 (46)	2 (50)
DAFO/AFO	5 (29)	4 (29)	1 (100)	0 (0)	4 (24)	2 (15)	2 (50)
Codivilla spring	0 (0)	0 (0)	0 (0)	0 (0)	0 (0)	0 (0)	0 (0)
Corset/Belt/Brace	0 (0)	0 (0)	0 (0)	0 (0)	3 (18)	2 (15)	1 (25)
Assisted walking	0 (0)	0 (0)	0 (0)	0 (0)	6 (35)	3 (23)	3 (75)
Postural stroller	1 (6)	1 (7)	0 (0)	0 (0)	6 (35)	3 (23)	3 (75)
Protesis	0 (0)	0 (0)	0 (0)	0 (0)	0 (0)	0 (0)	0 (0)
RUL: Right Upper Limb; RLL: Right Lower Limb; LUL: Left Upper Limb; LLL: Left Lower Limb; * thi item was evaluated in 9/17 CS and 11/17 CFC by X-ray
